# Supplementary material for: The role of herpes simplex virus infection in the etiology of head and neck cancer–a Mendelian randomization study
Source: Front Immunol. 2024 Aug 5;15:1278327. doi: 10.3389/fimmu.2024.1278327 (PMC11331341; doi:10.3389/fimmu.2024.1278327)
Supplement: Supplementary file 1 [file Table_1.xlsx]

## Sheet: Sheet1
	chr.exposure	pos.exposure	beta.exposure	se.exposure	pval.exposure	SNP	effect_allele.exposure	other_allele.exposure	eaf.exposure	mr_keep.exposure	F
HSV1	1	59847343	-0.069657	0.0147541	2.34477e-06	rs78861723	G	A	0.062885	TRUE	22.2897
	1	246239134	-0.106444	0.0236471	6.7515e-06	rs138249013	A	C	0.021459	TRUE	20.2622
	2	212718375	0.0657266	0.0144399	5.32084e-06	rs71422760	T	C	0.059473	TRUE	20.7183
	2	198452091	-0.146155	0.0324751	6.77876e-06	rs111736188	T	C	0.011511	TRUE	20.2547
	3	16198100	-0.1231	0.0276437	8.46467e-06	rs114051866	T	A	0.015498	TRUE	19.83
	4	25408838	-0.0383523	0.00799682	1.61916e-06	rs34811474	A	G	0.236176	TRUE	23.0011
	4	39536644	-0.096067	0.0199238	1.42321e-06	rs115854103	G	A	0.030746	TRUE	23.249
	5	158614546	-0.0415704	0.00934147	8.58361e-06	rs113345663	G	A	0.178841	TRUE	19.8033
	6	136271963	-0.0365706	0.00814017	7.03574e-06	rs6907337	A	G	0.231087	TRUE	20.1835
	7	35085702	-0.0467195	0.0100156	3.09122e-06	rs79519219	C	T	0.454576	TRUE	21.7592
	8	20809160	-0.0756003	0.0167221	6.15517e-06	rs73209430	T	C	0.043503	TRUE	20.4393
	8	103173201	-0.0698963	0.0152022	4.27051e-06	rs72681141	G	A	0.053177	TRUE	21.1395
	9	78509529	0.0389139	0.00829701	2.73061e-06	rs10283891	C	T	0.20933	TRUE	21.9971
	12	105545474	-0.115092	0.022098	1.90634e-07	rs61940663	T	G	0.024478	TRUE	27.1259
	13	27521174	0.115753	0.025383	5.10928e-06	rs114542827	A	G	0.018546	TRUE	20.7959
	15	101209242	-0.0320115	0.00699431	4.72161e-06	rs9806219	T	G	0.457179	TRUE	20.947
	16	17754509	-0.0342217	0.00737943	3.52728e-06	rs11860600	C	T	0.319495	TRUE	21.5059
	17	40349170	-0.148106	0.0306202	1.31892e-06	rs555340884	T	C	0.012701	TRUE	23.3953
	17	14109508	0.0508339	0.0109331	3.32652e-06	rs4792444	A	G	0.890128	TRUE	21.6182
	19	57779859	-0.0395085	0.00848242	3.19772e-06	rs12462783	A	G	0.207032	TRUE	21.6941
	21	28210657	-0.0383207	0.00817057	2.73086e-06	rs229042	C	T	0.767007	TRUE	21.9969
	22	47091231	-0.109172	0.024379	7.53043e-06	rs9616098	A	G	0.019634	TRUE	20.0535
HSV2	1	41371638	0.0257332	0.0056984	6.30609e-06	rs10889714	T	C	0.367732	TRUE	20.393
	1	230847273	0.0828915	0.0182053	5.28457e-06	rs11568050	C	T	0.022954	TRUE	20.7312
	3	65625658	0.105408	0.0228054	3.79988e-06	rs141269525	T	C	0.014592	TRUE	21.3635
	3	141488902	0.105525	0.0207295	3.57018e-07	rs114258283	A	G	0.01732	TRUE	25.9139
	3	45184341	0.0300266	0.00655937	4.70219e-06	rs4683063	T	C	0.225209	TRUE	20.955
	3	32356398	0.0680373	0.0145604	2.9716e-06	rs78903036	T	G	0.036119	TRUE	21.8347
	3	167547163	-0.0353619	0.00787284	7.06806e-06	rs62274835	G	A	0.196904	TRUE	20.1748
	4	189735749	-0.067661	0.0152824	9.53784e-06	rs114199035	A	G	0.032339	TRUE	19.6017
	5	18792568	-0.0438099	0.00952945	4.27967e-06	rs12515138	C	T	0.08901	TRUE	21.1353
	5	30075095	0.0251701	0.0054154	3.35367e-06	rs4131917	G	A	0.487084	TRUE	21.6027
	6	36958178	-0.0295018	0.00637575	3.70647e-06	rs62406531	G	C	0.24203	TRUE	21.4109
	6	5995019	0.0619944	0.0138822	7.97921e-06	rs114083756	G	C	0.041292	TRUE	19.9429
	7	143162273	0.128935	0.0268078	1.51241e-06	rs113345377	G	A	0.010487	TRUE	23.1323
	7	155812164	0.0431458	0.00854985	4.50257e-07	rs12056153	A	G	0.11628	TRUE	25.466
	8	235089	0.0998721	0.0220502	5.91766e-06	rs150912994	T	C	0.015293	TRUE	20.5146
	9	26198661	0.0813387	0.0178417	5.14209e-06	rs570679408	C	T	0.024478	TRUE	20.7837
	9	19546035	0.0713322	0.015968	7.92556e-06	rs10964197	T	A	0.030564	TRUE	19.9558
	12	23229150	0.0270141	0.0057933	3.11652e-06	rs7979797	T	C	0.336196	TRUE	21.7435
	12	118005243	-0.0251873	0.00563434	7.81034e-06	rs816208	A	G	0.580425	TRUE	19.9838
	13	25587340	-0.0274862	0.00619378	9.0918e-06	rs4770773	C	T	0.262836	TRUE	19.6933
	16	23742870	0.101272	0.0216349	2.85549e-06	rs118014610	A	C	0.015977	TRUE	21.9113
	16	71450169	0.0394329	0.00872953	6.26657e-06	rs74844478	A	C	0.10813	TRUE	20.405
	17	58097407	0.0873485	0.0191427	5.04208e-06	rs111805130	G	A	0.021403	TRUE	20.8211
	17	3708034	-0.0310455	0.00544337	1.17465e-08	rs7503464	A	G	0.516256	TRUE	32.5283
	17	74996680	0.0429813	0.00965616	8.54004e-06	rs72880063	G	T	0.088505	TRUE	19.813
	21	29156171	0.0604792	0.0136157	8.91744e-06	rs117366161	T	C	0.041044	TRUE	19.7302
	22	25505936	-0.0267913	0.00597059	7.21589e-06	rs5760860	C	A	0.700301	TRUE	20.1351

## Sheet: Sheet2
Supplement table 1. Detailed information on SNPs
chr	pos	beta	se	P	SNP	effect_allele	other_allele	eaf	F
17	14109508	0.0508339	0.0109331	3.32652e-06	rs4792444	A	G	0.109872	21.6182
21	28210657	-0.0383207	0.00817057	2.73086e-06	rs229042	C	T	0.232993	21.9969
15	101209242	-0.0320115	0.00699431	4.72161e-06	rs9806219	T	G	0.457179	20.947
7	35085702	-0.0467195	0.0100156	3.09122e-06	rs79519219	C	T	0.454576	21.7592
16	17754509	-0.0342217	0.00737943	3.52728e-06	rs11860600	C	T	0.319495	21.5059
4	25408838	-0.0383523	0.00799682	1.61916e-06	rs34811474	A	G	0.236176	23.0011
6	136271963	-0.0365706	0.00814017	7.03574e-06	rs6907337	A	G	0.231087	20.1835
9	78509529	0.0389139	0.00829701	2.73061e-06	rs10283891	C	T	0.20933	21.9971
19	57779859	-0.0395085	0.00848242	3.19772e-06	rs12462783	A	G	0.207032	21.6941
5	158614546	-0.0415704	0.00934147	8.58361e-06	rs113345663	G	A	0.178841	19.8033
1	59847343	-0.069657	0.0147541	2.34477e-06	rs78861723	G	A	0.062885	22.2897
2	212718375	0.0657266	0.0144399	5.32084e-06	rs71422760	T	C	0.059473	20.7183
8	103173201	-0.0698963	0.0152022	4.27051e-06	rs72681141	G	A	0.053177	21.1395
8	20809160	-0.0756003	0.0167221	6.15517e-06	rs73209430	T	C	0.043503	20.4393
4	39536644	-0.096067	0.0199238	1.42321e-06	rs115854103	G	A	0.030746	23.249
12	105545474	-0.115092	0.022098	1.90634e-07	rs61940663	T	G	0.024478	27.1259
1	246239134	-0.106444	0.0236471	6.7515e-06	rs138249013	A	C	0.021459	20.2622
22	47091231	-0.109172	0.024379	7.53043e-06	rs9616098	A	G	0.019634	20.0535
13	27521174	0.115753	0.025383	5.10928e-06	rs114542827	A	G	0.018546	20.7959
3	16198100	-0.1231	0.0276437	8.46467e-06	rs114051866	T	A	0.015498	19.83
17	40349170	-0.148106	0.0306202	1.31892e-06	rs555340884	T	C	0.012701	23.3953
2	198452091	-0.146155	0.0324751	6.77876e-06	rs111736188	T	C	0.011511	20.2547
