# Supplementary material for: The role of herpes simplex virus infection in the etiology of head and neck cancer–a Mendelian randomization study
Source: Front Immunol. 2024 Aug 5;15:1278327. doi: 10.3389/fimmu.2024.1278327 (PMC11331341; doi:10.3389/fimmu.2024.1278327)
Supplement: Supplementary file 2 [file Table_2.xlsx]

## Sheet: Sheet1
Supplement table 2. Power for mendelian randomization.
Exposures	Outcomes	power
HSV-1 (IgG)	Head and neck cancer	0.05
	Oral and oropharyngeal cancer	0.05
HSV-2 (IgG)	Head and neck cancer	0.05
	Oral and oropharyngeal cancer	0.05
